# Supplementary material for: Modulation of HERV Expression by Four Different Encephalitic Arboviruses during Infection of Human Primary Astrocytes
Source: Viruses. 2022 Nov 12;14(11):2505. doi: 10.3390/v14112505 (PMC9694637; doi:10.3390/v14112505)
Supplement: Supplementary file 1 [file viruses-14-02505-s001.zip › Table S1.xlsx]

## Sheet: ChikV nearby genes
Ensembl ID	Gene Name	log2FC	Adj P-value	Degree	AverageShortestPathLength	ClusteringCoefficient	ClosenessCentrality	BetweennessCentrality
ENSG00000131473	ACLY	2.0034	3.86717e-70	18	2.0687	0.477124	0.483395	0.00361
ENSG00000142192	APP	2.68289	5.58847e-119	34	2.01527	0.20197	0.496212	0.0627907
ENSG00000161960	EIF4A1	-3.37448	1.38113e-71	18	2.0687	0.627451	0.483395	0.000959563
ENSG00000109971	HSPA8	1.68789	4.15209e-114	41	1.80916	0.401138	0.552743	0.0265562
ENSG00000073111	MCM2	-0.231898	0.539863	45	1.77863	0.303383	0.562232	0.0690963
ENSG00000075624	ACTB	2.13195	2.64373e-282	23	2.0458	0.480519	0.488806	0.00729716
ENSG00000284832	POLR2A	-1.69228	2.39993e-53	29	2.0229	0.45	0.49434	0.0183639
ENSG00000105401	CDC37	-1.59454	1.19333e-49	22	2.07634	0.389474	0.481618	0.0197137
ENSG00000143799	PARP1	1.53624	6.93865e-11	27	2.05344	0.43083	0.486989	0.00463708
ENSG00000152234	ATP5F1A	2.38552	2.11611e-53	28	1.9313	0.498575	0.517787	0.00706109
ENSG00000012048	BRCA1	-3.64138	3.59501e-66	30	2.0229	0.433846	0.49434	0.00450488
ENSG00000124762	CDKN1A	1.64183	1.50584e-36	16	2.20611	0.318681	0.453287	0.00605953
ENSG00000187837	HIST1H1C	1.98643	2.29953e-19	22	1.9771	0.552381	0.505792	0.00316402
ENSG00000278637	HIST1H4A	-2.1542	1.8688e-06	48	1.80153	0.356237	0.555085	0.0319167
ENSG00000023445	BIRC3	-3.85875	5.93266e-113	43	1.8626	0.200929	0.536885	0.0375565
ENSG00000196961	AP2A1	1.21784	7.69999e-21	19	2.06107	0.321637	0.485185	0.00577427
ENSG00000168374	ARF4	1.29097	4.49049e-31	10	2.21374	0.333333	0.451724	0.0006645
ENSG00000070669	ASNS	0.0113663	0.984458	9	2.25191	0.416667	0.444068	0.000861787
ENSG00000129083	COPB1	1.36342	1.67842e-26	15	2.0916	0.295238	0.478102	0.00279279
ENSG00000108654	DDX5	-1.66252	0	25	1.96947	0.518116	0.507752	0.00398674
ENSG00000110367	DDX6	1.3353	3.91643e-26	16	2.10687	0.416667	0.474638	0.00149059
ENSG00000146648	EGFR	1.87688	1.24791e-27	35	1.9542	0.235887	0.511719	0.0388966
ENSG00000066044	ELAVL1	0.768567	0.000499771	36	1.9313	0.290553	0.517787	0.0399403
ENSG00000079819	EPB41L2	-0.512499	6.02339e-10	9	2.24427	0.464286	0.445578	0.00041806
ENSG00000115419	GLS	-0.165663	0.127519	4	2.38168	0.5	0.419872	1.97525e-05
ENSG00000104687	GSR	1.01267	0.000148968	5	2.31298	0.5	0.432343	0.000433038
ENSG00000115677	HDLBP	1.46381	1.7961e-61	11	2.22137	0.472727	0.450172	0.000749856
ENSG00000044574	HSPA5	2.68404	2.46827e-96	37	1.83969	0.410084	0.543568	0.0376049
ENSG00000106211	HSPB1	2.14366	1.08571e-32	28	1.9771	0.373016	0.505792	0.0386754
ENSG00000182054	IDH2	1.96757	1.57754e-22	8	2.29008	0.107143	0.436667	0.016011
ENSG00000143815	LBR	1.17354	0.00211556	12	2.19847	0.393939	0.454861	0.000847373
ENSG00000160789	LMNA	0.941441	4.69074e-37	28	1.93893	0.452991	0.515748	0.032632
ENSG00000119318	RAD23B	1.36467	4.42424e-27	13	2.16031	0.318182	0.462898	0.00589889
ENSG00000145425	RPS3A	1.2628	1.26703e-17	20	2.0687	0.573684	0.483395	0.00223961
ENSG00000104852	SNRNP70	-1.68651	4.30589e-27	36	1.89313	0.395833	0.528226	0.0188734
ENSG00000056558	TRAF1	-3.41802	1.00043e-239	8	2.43511	0.333333	0.410658	0.0153925
ENSG00000026025	VIM	1.98321	1.4235e-178	24	1.96183	0.41502	0.509728	0.00775716
ENSG00000280987	MATR3	-4.43602	3.01438e-06	33	1.9084	0.502463	0.524	0.0124625
ENSG00000106785	TRIM14	-0.875136	0.000584152	15	2.32824	0.175824	0.429508	0.0175567
ENSG00000154174	TOMM70	1.206	2.69574e-08	6	2.34351	0.4	0.42671	0.000252549
ENSG00000162231	NXF1	-2.18219	7.81943e-27	26	2.06107	0.412308	0.485185	0.0243798
ENSG00000123131	PRDX4	2.92582	2.60611e-22	11	2.20611	0.272727	0.453287	0.00146426
ENSG00000052749	RRP12	-3.08432	1.08838e-116	13	2.15267	0.5	0.464539	0.00391782
ENSG00000038274	MAT2B	1.68768	1.7034e-08	6	2.25954	0.466667	0.442568	0.000252776
ENSG00000056097	ZFR	1.13609	3.13813e-15	17	2.12214	0.573529	0.471223	0.00147089
ENSG00000111530	CAND1	1.4197	6.39153e-23	40	1.85496	0.433198	0.539095	0.0255942
ENSG00000135862	LAMC1	2.41254	0	5	2.45038	0.333333	0.4081	0.000284029
ENSG00000136997	MYC	-0.526767	0.00223427	57	1.72519	0.28898	0.579646	0.0431352
ENSG00000080815	PSEN1	1.35544	3.85423e-12	15	2.17557	0.318182	0.459649	0.00320121
ENSG00000165280	VCP	1.59114	2.15207e-49	51	1.80153	0.345479	0.555085	0.0334701
ENSG00000109475	RPL34	1.04075	1.71363e-10	16	2.0916	0.566667	0.478102	0.00190803
ENSG00000113558	SKP1	-2.91131	0	29	2.0458	0.34632	0.488806	0.0271348
ENSG00000121060	TRIM25	-1.06577	1.55849e-14	48	1.78626	0.237374	0.559829	0.0793057
ENSG00000160957	RECQL4	-2.32536	4.11019e-19	41	1.9084	0.318293	0.524	0.0171768
ENSG00000138764	CCNG2	1.29424	0.00104413	1	3.03817	0	0.329146	0
ENSG00000172354	GNB2	1.46803	1.50568e-20	9	2.29008	0.111111	0.436667	0.0108793
ENSG00000137285	TUBB2B	1.2266	0.0480049	9	2.24427	0.555556	0.445578	0.000392295
ENSG00000144810	COL8A1	3.16396	6.08226e-255	3	2.44275	0.333333	0.409375	0.000123066
ENSG00000188021	UBQLN2	1.51924	6.43739e-08	30	2.0458	0.206154	0.488806	0.0518435
ENSG00000177885	GRB2	1.73551	5.6121e-13	24	2.05344	0.404762	0.486989	0.015031
ENSG00000211448	DIO2	1.73842	4.67177e-14	4	2.48092	1	0.403077	0
ENSG00000148175	STOM	2.26544	2.37139e-41	11	2.24427	0.2	0.445578	0.0144906
ENSG00000115414	FN1	3.92139	0	29	1.96183	0.412698	0.509728	0.0199196
ENSG00000133703	KRAS	1.56826	2.72485e-11	23	2.05344	0.290476	0.486989	0.0145556
ENSG00000250722	SELENOP	1.69079	0.000730131	1	2.94656	0	0.339378	0
ENSG00000186834	HEXIM1	-2.05629	4.87454e-59	31	2	0.333333	0.5	0.00743912
ENSG00000143158	MPC2	1.40594	1.09455e-05	2	2.56489	0	0.389881	6.50216e-05
ENSG00000088832	FKBP1A	1.06876	3.00599e-08	3	2.50382	0.333333	0.39939	0.000108185
ENSG00000137801	THBS1	3.58313	1.47022e-266	5	2.51145	0.1	0.398176	0.00337534
ENSG00000135535	CD164	1.10081	3.24565e-23	2	2.79389	1	0.357923	0
ENSG00000137693	YAP1	1.05466	2.42239e-19	25	2.0229	0.385714	0.49434	0.00897724
ENSG00000185432	METTL7A	2.11724	6.0175e-05	4	2.40458	0.333333	0.415873	0.000104044
ENSG00000221983	UBA52	1.26389	1.32138e-18	10	2.24427	0.422222	0.445578	0.00190989
ENSG00000178996	SNX18	2.67959	1.09387e-28	2	2.77863	0	0.35989	2.00751e-05
ENSG00000127946	HIP1	1.54642	2.44253e-12	6	2.27481	0.533333	0.439597	0.0003795
ENSG00000165678	GHITM	1.36461	3.70879e-15	3	2.64885	0.333333	0.377522	0.00260879
ENSG00000136960	ENPP2	2.14255	1.29182e-29	1	2.96947	0	0.336761	0
ENSG00000146678	IGFBP1	1.34566	0.00194349	4	3.07634	0	0.325062	0.00116166
ENSG00000087077	TRIP6	1.59022	1.85171e-13	7	2.31298	0.285714	0.432343	0.00586854
ENSG00000154734	ADAMTS1	1.0752	3.6022e-39	2	2.74046	0	0.364903	0.00117116
ENSG00000198732	SMOC1	1.01066	0.0441629	3	2.71756	0	0.367978	0.00226323
ENSG00000146674	IGFBP3	2.8659	8.69472e-197	1	2.9542	0	0.338501	0
ENSG00000115461	IGFBP5	5.03023	9.86032e-273	3	2.8855	0	0.346561	0.0153242
ENSG00000181458	TMEM45A	1.96369	5.85471e-08	1	3.87786	0	0.257874	0
ENSG00000167779	IGFBP6	1.90498	1.0912e-14	1	3.03817	0	0.329146	0
ENSG00000122641	INHBA	1.17742	1.88278e-41	1	3.28244	0	0.304651	0
ENSG00000168542	COL3A1	4.33137	0	3	2.64122	0.333333	0.378613	0.000195205
ENSG00000149547	EI24	1.66615	1.04284e-10	5	2.37405	0.5	0.421222	9.65473e-05
ENSG00000109670	FBXW7	-1.17187	8.38141e-11	20	2.18321	0.390476	0.458042	0.0167932
ENSG00000181788	SIAH2	3.02485	8.51063e-10	3	2.65649	0	0.376437	3.43411e-05
ENSG00000092096	SLC22A17	2.30193	2.16638e-09	1	2.77099	0	0.360882	0
ENSG00000134640	MTNR1B	3.21342	0.00268603	5	2.61069	0.1	0.383041	0.0172495
ENSG00000140937	CDH11	2.00078	3.82518e-92	1	3.60305	0	0.277542	0
ENSG00000221963	APOL6	1.19866	4.84965e-15	2	2.9771	0	0.335897	0.000275126
ENSG00000106605	BLVRA	1.87626	4.57634e-06	4	2.41221	0.5	0.414557	3.04976e-05
ENSG00000055130	CUL1	1.60514	1.05797e-08	41	1.93893	0.373106	0.515748	0.0314547
ENSG00000122862	SRGN	1.00974	5.11043e-14	1	3.03817	0	0.329146	0
ENSG00000114850	SSR3	1.27302	1.37403e-28	9	2.22901	0.277778	0.44863	0.00154062
ENSG00000051108	HERPUD1	1.47024	7.4516e-20	9	2.28244	0.533333	0.438127	0.000700639
ENSG00000063978	RNF4	1.73703	4.15003e-10	32	1.96947	0.22379	0.507752	0.0410964
ENSG00000164944	VIRMA	1.76867	5.09397e-16	43	1.79389	0.283499	0.557447	0.0556377
ENSG00000133872	SARAF	2.0191	1.12174e-25	2	2.73282	0	0.365922	5.2431e-05
ENSG00000107771	CCSER2	1.09265	1.12239e-13	4	2.45802	0.333333	0.406832	0.000299979
ENSG00000139324	TMTC3	2.30454	2.05522e-22	5	2.32061	0.6	0.430921	6.41362e-05
ENSG00000206538	VGLL3	1.09858	2.03473e-24	3	2.72519	0	0.366947	0.00074683
ENSG00000129521	EGLN3	-4.35367	1.49898e-09	25	2.09924	0.217391	0.476364	0.0196278
ENSG00000100225	FBXO7	1.79929	1.4828e-14	17	2.15267	0.333333	0.464539	0.0181633
ENSG00000118564	FBXL5	1.64849	2.57326e-23	5	2.75573	0.666667	0.362881	1.95733e-05
ENSG00000156990	RPUSD3	1.24168	0.00200464	3	2.51145	0.666667	0.398176	7.07448e-06
ENSG00000092969	TGFB2	1.31993	5.84955e-30	1	3.00763	0	0.332487	0
ENSG00000177463	NR2C2	0.282985	0.0833823	38	1.87786	0.214794	0.53252	0.0369335
ENSG00000198856	OSTC	2.28828	5.45068e-21	1	2.87023	0	0.348404	0
ENSG00000112837	TBX18	2.23004	8.11138e-58	1	3.42748	0	0.291759	0
ENSG00000162607	USP1	2.26376	2.73272e-09	1	2.96947	0	0.336761	0
ENSG00000169692	AGPAT2	1.88825	3.76786e-05	2	2.53435	0	0.394578	1.78366e-05
ENSG00000112378	PERP	1.62588	3.5682e-22	1	2.77863	0	0.35989	0
ENSG00000115828	QPCT	6.08321	5.8292e-06	3	2.60305	0.333333	0.384164	0.000110197
ENSG00000232995	RGS5	-2.18376	8.30635e-05	1	3.00763	0	0.332487	0
ENSG00000081320	STK17B	1.00496	3.08844e-09	1	3.00763	0	0.332487	0
ENSG00000256235	SMIM3	2.07109	0.00139624	1	3.32061	0	0.301149	0
ENSG00000106541	AGR2	-7.44918	1.72076e-09	34	1.9084	0.233512	0.524	0.020431
ENSG00000174652	ZNF266	1.163	0.000827597	1	3.0687	0	0.325871	0
ENSG00000124786	SLC35B3	1.30707	4.4019e-06	1	3.14504	0	0.317961	0
ENSG00000129493	HEATR5A	1.08917	2.6331e-07	2	2.54198	1	0.393393	0
ENSG00000123091	RNF11	1.2866	7.44849e-15	5	2.47328	0.2	0.404321	0.00061952
ENSG00000134533	RERG	2.3266	0.00168859	1	3.17557	0	0.314904	0
ENSG00000105559	PLEKHA4	-2.94941	2.29682e-119	55	1.70992	0.153535	0.584821	0.0858436
ENSG00000090432	MUL1	1.49662	0.000254559	2	2.50382	1	0.39939	0
ENSG00000111704	NANOG	-6.93646	3.37367e-08	5	2.51145	0.1	0.398176	0.0153944
ENSG00000152284	TCF7L1	1.60483	0.000265914	1	3.50382	0	0.285403	0
ENSG00000164603	BMT2	1.21538	0.000337467	1	3.01527	0	0.331646	0
ENSG00000168528	SERINC2	4.06995	2.44116e-05	2	3.19847	0	0.312649	8.52625e-05

## Sheet: MayV nearby genes
Ensembl ID	Gene Name	log2FC	Adj P-value	Degree	AverageShortestPathLength	ClusteringCoefficient	ClosenessCentrality	BetweennessCentrality
ENSG00000168528	SERINC2	3.23445	8.70748e-09	2	3.21192	0	0.31134	0.000162935
ENSG00000105559	PLEKHA4	-3.19563	5.36411e-218	48	1.84106	0.265957	0.543165	0.0335253
ENSG00000134533	RERG	2.81446	3.87623e-05	1	3.13245	0	0.319239	0
ENSG00000107771	CCSER2	1.03721	1.73037e-17	3	2.54967	0.333333	0.392208	0.000108474
ENSG00000129493	HEATR5A	1.13743	9.09341e-11	2	2.56291	1	0.390181	0
ENSG00000174652	ZNF266	1.28505	1.10357e-05	2	3	0	0.333333	0.000227795
ENSG00000152207	CYSLTR2	-9.2172	3.688e-10	3	3.45695	0	0.289272	0.013245
ENSG00000173198	CYSLTR1	2.2282	0.0271568	2	4.45033	0	0.224702	0
ENSG00000106541	AGR2	-7.14543	2.45255e-09	35	1.93377	0.320856	0.517123	0.0117136
ENSG00000256235	SMIM3	1.50141	0.00048571	1	3.39073	0	0.294922	0
ENSG00000232995	RGS5	-1.85955	0.000250616	1	3	0	0.333333	0
ENSG00000178996	SNX18	2.3277	8.693e-42	1	2.9404	0	0.34009	0
ENSG00000112378	PERP	1.2166	2.90097e-23	1	2.75497	0	0.362981	0
ENSG00000169692	AGPAT2	3.45548	9.41665e-09	2	2.56291	0	0.390181	1.51955e-05
ENSG00000113389	NPR3	1.40809	1.12748e-23	1	2.75497	0	0.362981	0
ENSG00000135454	B4GALNT1	1.70825	0.000271266	2	2.7351	0	0.365617	0.000130079
ENSG00000123091	RNF11	1.35044	1.06697e-28	7	2.42384	0.266667	0.412568	0.000714063
ENSG00000130748	TMEM160	1.69645	0.0281207	1	2.87417	0	0.347926	0
ENSG00000112837	TBX18	1.90225	8.66251e-74	1	3.48344	0	0.287072	0
ENSG00000092969	TGFB2	1.41871	1.95297e-48	1	3	0	0.333333	0
ENSG00000115828	QPCT	2.89403	1.94818e-06	5	2.51656	0.4	0.397368	0.000113832
ENSG00000118564	FBXL5	1.61592	1.7088e-33	7	2.6755	0.666667	0.373762	3.67918e-05
ENSG00000100225	FBXO7	1.60958	4.0518e-20	21	2.17881	0.359477	0.458967	0.00782342
ENSG00000129521	EGLN3	-5.56685	3.13943e-24	25	2.19205	0.213768	0.456193	0.0101406
ENSG00000196683	TOMM7	1.23423	2.35679e-08	2	2.92715	0	0.341629	3.03532e-05
ENSG00000197892	KIF13B	1.23419	3.31708e-06	2	2.61589	1	0.382278	0
ENSG00000185519	FAM131C	1.92671	0.0421091	2	2.59603	1	0.385204	0
ENSG00000055130	CUL1	1.20432	9.87834e-13	46	1.94702	0.378378	0.513605	0.0298569
ENSG00000115902	SLC1A4	2.88547	9.95712e-71	1	2.7351	0	0.365617	0
ENSG00000198400	NTRK1	-2.78431	0.00107417	50	1.81457	0.275102	0.551095	0.0346694
ENSG00000106605	BLVRA	2.265	6.12287e-10	5	2.34437	0.5	0.426554	5.7639e-05
ENSG00000140937	CDH11	2.13477	4.01228e-131	1	3.62252	0	0.276051	0
ENSG00000134640	MTNR1B	3.29657	0.000679974	4	2.62914	0.166667	0.380353	0.0134216
ENSG00000133872	SARAF	2.13929	1.2461e-41	2	2.92053	0	0.342404	1.64316e-05
ENSG00000124786	SLC35B3	1.23619	5.51158e-08	2	2.87417	0	0.347926	2.56873e-05
ENSG00000137285	TUBB2B	1.5332	0.00625189	10	2.29139	0.822222	0.436416	7.01939e-05
ENSG00000092096	SLC22A17	2.47089	1.19761e-14	1	2.82119	0	0.35446	0
ENSG00000221983	UBA52	1.0173	1.4139e-19	9	2.38411	0.472222	0.419444	0.000629123
ENSG00000181788	SIAH2	2.14459	1.78299e-13	5	2.60265	0.333333	0.384224	0.00010818
ENSG00000187079	TEAD1	1.36651	1.47956e-80	5	2.45695	0.666667	0.407008	3.42105e-05
ENSG00000149547	EI24	1.616	3.67246e-15	4	2.52318	0.5	0.396325	3.9973e-05
ENSG00000166402	TUB	1.68876	1.4835e-10	1	3.04636	0	0.328261	0
ENSG00000150867	PIP4K2A	1.99569	6.10331e-16	4	2.5298	0.666667	0.395288	0.000111798
ENSG00000168542	COL3A1	4.65321	0	3	2.63576	0.333333	0.379397	0.000145127
ENSG00000167779	IGFBP6	1.71896	9.29527e-21	1	3.08609	0	0.324034	0
ENSG00000181458	TMEM45A	1.89545	1.80573e-11	1	3.81457	0	0.262153	0
ENSG00000115461	IGFBP5	5.57411	0	4	2.82119	0	0.35446	0.013342
ENSG00000146674	IGFBP3	3.10848	3.19878e-302	1	2.92715	0	0.341629	0
ENSG00000146678	IGFBP1	1.37967	9.10393e-05	1	3.24503	0	0.308163	0
ENSG00000136960	ENPP2	1.78887	1.3633e-38	1	2.98675	0	0.334812	0
ENSG00000165678	GHITM	1.2381	4.71815e-20	2	2.81457	0	0.355294	0.00142831
ENSG00000115977	AAK1	1.17467	1.36001e-19	6	2.34437	0.533333	0.426554	0.00040124
ENSG00000109670	FBXW7	-0.957458	5.51594e-09	25	2.13907	0.294118	0.467492	0.0234849
ENSG00000162607	USP1	1.2523	2.99841e-08	7	2.52318	0.4	0.396325	0.000179056
ENSG00000124216	SNAI1	-1.70513	8.15675e-11	30	2.11921	0.262108	0.471875	0.0168117
ENSG00000164916	FOXK1	2.20498	5.54732e-50	7	2.38411	0.571429	0.419444	0.000122779
ENSG00000129128	SPCS3	1.28869	6.31686e-18	3	2.45695	1	0.407008	0
ENSG00000198856	OSTC	2.07516	5.98552e-22	1	2.90066	0	0.344749	0
ENSG00000138646	HERC5	-8.23256	9.20993e-106	4	2.46358	0.333333	0.405914	0.000178108
ENSG00000164944	VIRMA	1.53681	1.51905e-20	54	1.77483	0.276488	0.563433	0.069468
ENSG00000169504	CLIC4	1.01689	8.57465e-46	5	2.38411	0.7	0.419444	4.84958e-05
ENSG00000114850	SSR3	1.28936	2.23784e-43	8	2.29139	0.392857	0.436416	0.000854377
ENSG00000127946	HIP1	2.12078	2.29783e-24	7	2.30464	0.52381	0.433908	0.000252545
ENSG00000140009	ESR2	-3.46587	0.00043603	43	1.90728	0.211382	0.524306	0.0449822
ENSG00000117394	SLC2A1	2.27108	3.48284e-21	6	2.34437	0.4	0.426554	0.000586527
ENSG00000235162	C12orf75	1.0363	3.99448e-18	2	2.87417	0	0.347926	0
ENSG00000198189	HSD17B11	1.48868	0.00146193	4	2.42384	0.5	0.412568	5.65318e-05
ENSG00000121644	DESI2	1.19847	3.49502e-12	1	2.87417	0	0.347926	0
ENSG00000147853	AK3	1.53298	2.55688e-15	2	2.68212	1	0.37284	0
ENSG00000100647	SUSD6	2.0498	7.70121e-20	2	2.53642	1	0.394256	0
ENSG00000232810	TNF	-8.3499	3.69516e-08	14	2.25828	0.21978	0.442815	0.00191005
ENSG00000137801	THBS1	2.87416	0	6	2.35099	0.2	0.425352	0.00376843
ENSG00000164823	OSGIN2	1.48956	1.11359e-17	2	2.78146	0	0.359524	8.40472e-05
ENSG00000143158	MPC2	1.24037	3.50066e-07	2	2.54967	0	0.392208	8.46105e-05
ENSG00000158290	CUL4B	1.85956	1.36885e-29	32	2.01325	0.439153	0.496711	0.00831291
ENSG00000250722	SELENOP	1.2993	0.000289743	1	2.93377	0	0.340858	0
ENSG00000197747	S100A10	1.21957	4.01986e-20	6	2.36424	0.4	0.422969	0.00029319
ENSG00000117152	RGS4	1.12873	5.00796e-24	1	2.93377	0	0.340858	0
ENSG00000133703	KRAS	1.59673	7.82568e-17	27	2.05298	0.266667	0.487097	0.0285933
ENSG00000175793	SFN	-2.92412	0.00483733	16	2.19205	0.505495	0.456193	0.00105723
ENSG00000148175	STOM	1.88769	7.62801e-50	12	2.25828	0.227273	0.442815	0.0139762
ENSG00000173660	UQCRH	1.05928	1.58008e-08	5	2.54967	0.3	0.392208	3.71344e-05
ENSG00000211448	DIO2	2.41938	9.11813e-27	4	2.48344	1	0.402667	0
ENSG00000132938	MTUS2	-4.62238	4.96657e-08	7	2.47682	0	0.403743	0.0290189
ENSG00000186834	HEXIM1	-2.55344	4.55218e-193	40	1.98675	0.372372	0.503333	0.00685439
ENSG00000144810	COL8A1	3.27466	0	3	2.52318	0.333333	0.396325	7.66384e-05
ENSG00000188021	UBQLN2	1.00537	2.32849e-07	31	2.09272	0.236467	0.477848	0.0305954
ENSG00000164692	COL1A2	4.71479	0	4	2.58278	0	0.387179	0.000374539
ENSG00000138764	CCNG2	1.93266	5.71861e-07	1	3.03311	0	0.329694	0
ENSG00000160957	RECQL4	-1.98186	1.18137e-15	43	1.9404	0.384275	0.515358	0.0138392
ENSG00000121060	TRIM25	-1.11428	1.83487e-23	64	1.76159	0.224937	0.567669	0.0959485
ENSG00000113558	SKP1	-2.9086	0	32	2.03974	0.363333	0.49026	0.0241069
ENSG00000106462	EZH2	-2.16343	6.9022e-33	27	2.06623	0.552381	0.483974	0.00357193
ENSG00000012048	BRCA1	-3.1553	3.32232e-58	38	1.96026	0.433468	0.510135	0.00566675
ENSG00000165280	VCP	1.38738	2.15468e-63	56	1.82781	0.386892	0.547101	0.020566
ENSG00000136997	MYC	-0.908473	1.42842e-12	63	1.74172	0.30303	0.574144	0.0631447
ENSG00000155363	MOV10	-0.847647	1.06906e-16	26	2.06623	0.39	0.483974	0.0167861
ENSG00000135862	LAMC1	3.03047	0	6	2.31788	0.4	0.431429	0.000350218
ENSG00000111530	CAND1	1.33249	9.68962e-26	50	1.83444	0.43285	0.545126	0.0227232
ENSG00000056097	ZFR	1.3476	3.95419e-25	19	2.08609	0.526316	0.479365	0.00261888
ENSG00000038274	MAT2B	1.88623	5.32138e-14	7	2.31126	0.52381	0.432665	0.000289935
ENSG00000274442	PRPF8	1.34562	5.71567e-59	41	1.9404	0.483483	0.515358	0.00775113
ENSG00000123131	PRDX4	2.73469	7.38279e-35	17	2.15894	0.426471	0.46319	0.00194555
ENSG00000086758	HUWE1	1.33898	1.2824e-85	43	1.92715	0.474153	0.5189	0.00655613
ENSG00000154174	TOMM70	1.11927	1.09478e-10	9	2.31126	0.305556	0.432665	0.00386485
ENSG00000106785	TRIM14	-1.04935	2.30721e-07	13	2.39735	0.242424	0.417127	0.0141862
ENSG00000136156	ITM2B	2.25105	1.81629e-129	5	2.45695	0.1	0.407008	0.00112345
ENSG00000108883	EFTUD2	1.14073	1.41312e-11	56	1.86093	0.432007	0.537367	0.0141816
ENSG00000278637	HIST1H4A	-1.8991	4.11934e-06	50	1.8543	0.359596	0.539286	0.0282573
ENSG00000234651	BAG6	1.54159	1.6652e-38	19	2.09272	0.352941	0.477848	0.0126971
ENSG00000026025	VIM	1.85413	4.11322e-235	26	2.02649	0.473333	0.493464	0.00544047
ENSG00000131508	UBE2D2	1.68089	8.07958e-17	16	2.31788	0.345455	0.431429	0.00287905
ENSG00000150991	UBC	-0.699554	1.47744e-26	52	1.88079	0.284553	0.53169	0.0450052
ENSG00000056558	TRAF1	-3.71937	0	8	2.49007	0.466667	0.401596	0.0132912
ENSG00000104852	SNRNP70	-1.42289	1.32196e-44	45	1.86755	0.448718	0.535461	0.0130875
ENSG00000112081	SRSF3	-2.18806	2.82238e-276	24	2.03311	0.539855	0.491857	0.0116344
ENSG00000198034	RPS4X	1.25967	4.61211e-94	31	2.01987	0.513978	0.495082	0.00452962
ENSG00000145425	RPS3A	1.05546	2.10159e-20	28	2.03974	0.569801	0.49026	0.00210679
ENSG00000163902	RPN1	2.51669	9.23628e-67	23	2.01987	0.450593	0.495082	0.00348373
ENSG00000073111	MCM2	-0.0272627	0.9399	51	1.82781	0.346122	0.547101	0.0452471
ENSG00000160789	LMNA	0.649703	1.01142e-20	31	1.96026	0.393103	0.510135	0.0237385
ENSG00000134333	LDHA	3.49039	0	19	2.11258	0.549708	0.473354	0.0008162
ENSG00000044574	HSPA5	2.04881	9.07357e-118	43	1.84106	0.408638	0.543165	0.0387343
ENSG00000086061	DNAJA1	-2.30261	0	25	2.02649	0.48	0.493464	0.00285724
ENSG00000187837	HIST1H1C	1.21198	1.4823e-17	25	2.01987	0.463333	0.495082	0.0032043
ENSG00000066044	ELAVL1	1.00209	3.957e-08	46	1.88079	0.229236	0.53169	0.0762909
ENSG00000161960	EIF4A1	-3.74215	4.29064e-126	22	2.07285	0.593074	0.482428	0.00121883
ENSG00000146648	EGFR	1.74645	7.57826e-40	39	1.9404	0.249206	0.515358	0.0484096
ENSG00000167658	EEF2	1.98536	2.41247e-117	31	1.98013	0.451613	0.505017	0.0060596
ENSG00000110367	DDX6	1.34745	1.00717e-25	19	2.08609	0.421053	0.479365	0.00813756
ENSG00000079785	DDX1	1.58069	3.65147e-24	26	2.03311	0.51	0.491857	0.00242082
ENSG00000023445	BIRC3	-4.51322	1.20167e-127	43	1.90728	0.278746	0.524306	0.0215422
ENSG00000154114	TBCEL	1.6437	1.44522e-11	1	3.13907	0	0.318565	0
ENSG00000105939	ZC3HAV1	-2.90718	0	25	2.03311	0.573123	0.491857	0.00246918
ENSG00000162231	NXF1	-2.50981	4.75825e-164	26	2.01987	0.387692	0.495082	0.0176323
ENSG00000137693	YAP1	1.68521	3.41123e-53	34	1.99338	0.327586	0.501661	0.0128489
ENSG00000280987	MATR3	-2.84808	0.00167914	41	1.88079	0.48254	0.53169	0.011366
ENSG00000163320	CGGBP1	1.33553	4.11782e-18	3	2.64238	0.333333	0.378446	0.000179367
ENSG00000119318	RAD23B	1.00362	2.90109e-27	18	2.15232	0.358333	0.464615	0.00352367
ENSG00000172354	GNB2	1.63632	1.29559e-34	11	2.25166	0.2	0.444118	0.0177994
ENSG00000088832	FKBP1A	1.14351	3.79928e-13	4	2.44371	0.333333	0.409214	0.000307658
ENSG00000100823	APEX1	2.50443	1.45227e-21	20	2.1457	0.284211	0.466049	0.0198988
ENSG00000103742	IGDCC4	1.84862	6.3803e-19	1	3.35099	0	0.298419	0
ENSG00000082781	ITGB5	2.14898	4.28098e-44	4	2.58278	0.333333	0.387179	0.000941432
ENSG00000106211	HSPB1	2.76436	4.25361e-89	31	1.99338	0.416256	0.501661	0.0245204
ENSG00000115414	FN1	4.58308	0	33	1.93377	0.395833	0.517123	0.0246566
ENSG00000142192	APP	3.08543	2.44539e-200	34	2.00662	0.224138	0.49835	0.0470861
ENSG00000163631	ALB	-5.8845	2.74448e-06	10	2.35762	0.25	0.424157	0.0147101
ENSG00000105401	CDC37	-1.43508	2.97132e-69	23	2.09934	0.363636	0.476341	0.0177538
ENSG00000284832	POLR2A	-1.95105	9.06813e-153	28	2.03974	0.523333	0.49026	0.00238736
ENSG00000156508	EEF1A1	1.94818	7.60994e-240	37	1.9404	0.435294	0.515358	0.0084854
ENSG00000075624	ACTB	2.23314	0	25	2.03311	0.471014	0.491857	0.00644152

## Sheet: OroV nearby genes
Ensembl ID	Gene Name	log2FC	Adj P-value	Degree	AverageShortestPathLength	ClusteringCoefficient	ClosenessCentrality	BetweennessCentrality
ENSG00000143799	PARP1	0.635103	4.04882e-06	9	2.04444	0.527778	0.48913	0.0139667
ENSG00000275714	HIST1H3A	3.94906	2.2246e-08	6	2.35556	0.266667	0.424528	0.0480594
ENSG00000278637	HIST1H4A	6.4704	2.50231e-06	17	1.82222	0.323529	0.54878	0.0742699
ENSG00000023445	BIRC3	-1.7473	6.64282e-13	12	1.95556	0.287879	0.511364	0.0607319
ENSG00000115307	AUP1	-0.517186	0.000354941	7	2.17778	0.238095	0.459184	0.00865934
ENSG00000066044	ELAVL1	0.381804	0.00505817	15	1.84444	0.333333	0.542169	0.134023
ENSG00000235657	HLA-A	1.20806	9.84526e-21	4	2.44444	0.166667	0.409091	0.00333421
ENSG00000073111	MCM2	2.29962	3.44005e-17	12	1.86667	0.287879	0.535714	0.0942484
ENSG00000104852	SNRNP70	-1.5563	1.44199e-42	13	1.91111	0.410256	0.523256	0.0439892
ENSG00000056558	TRAF1	-1.73509	1.2865e-32	4	2.55556	0.166667	0.391304	0.0456738
ENSG00000150991	UBC	2.27787	6.79835e-87	10	2.08889	0.222222	0.478723	0.0749782
ENSG00000162231	NXF1	-1.35661	8.59398e-19	12	2.02222	0.363636	0.494505	0.0377454
ENSG00000127481	UBR4	-0.923819	5.16433e-22	8	2.08889	0.357143	0.478723	0.0555664
ENSG00000040275	SPDL1	1.4658	1.43237e-24	7	2.22222	0.238095	0.45	0.0527634
ENSG00000142192	APP	0.252254	0.0378135	8	2.06667	0.321429	0.483871	0.0658574
ENSG00000143198	MGST3	1.48384	2.02454e-13	4	2.44444	0.166667	0.409091	0.0881193
ENSG00000136997	MYC	0.486485	0.0125518	17	1.82222	0.205882	0.54878	0.139897
ENSG00000036257	CUL3	0.788455	5.85886e-09	14	1.88889	0.340659	0.529412	0.0777842
ENSG00000185860	CCDC190	1.03579	0.0445893	1	3.04444	0	0.328467	0
ENSG00000078061	ARAF	0.661487	0.000802489	8	2.13333	0.535714	0.46875	0.00677334
ENSG00000182944	EWSR1	0.548189	6.09946e-06	13	1.93333	0.333333	0.517241	0.0818398
ENSG00000133703	KRAS	-0.5566	0.000128601	10	2.17778	0.177778	0.459184	0.0369614
ENSG00000088986	DYNLL1	1.91918	3.04019e-53	6	2.26667	0.333333	0.441176	0.0129475
ENSG00000114423	CBLB	1.01008	1.76177e-06	1	3.06667	0	0.326087	0
ENSG00000135919	SERPINE2	1.58568	1.5279e-53	1	2.82222	0	0.354331	0
ENSG00000133226	SRRM1	0.345927	0.138417	7	2.13333	0.761905	0.46875	0.00151875
ENSG00000024862	CCDC28A	1.41699	0.000543663	2	2.71111	0	0.368852	0.000505051
ENSG00000131435	PDLIM4	1.25048	5.31398e-10	2	2.68889	0	0.371901	0.000438148
ENSG00000025156	HSF2	1.86421	3.14322e-09	2	2.8	1	0.357143	0
ENSG00000076053	RBM7	0.873984	0.00132442	5	2.33333	0.4	0.428571	0.0104785
ENSG00000166333	ILK	0.283756	0.370679	9	2.15556	0.277778	0.463918	0.0568138
ENSG00000133110	POSTN	1.1997	0.000564397	1	3.13333	0	0.319149	0
ENSG00000121060	TRIM25	-2.09011	9.92416e-72	10	1.95556	0.333333	0.511364	0.0618824
ENSG00000198523	PLN	1.77737	0.0514765	2	3.37778	0	0.296053	0.0444444
ENSG00000115902	SLC1A4	1.2803	4.6961e-33	1	2.8	0	0.357143	0
ENSG00000119760	SUPT7L	0.413118	0.0178184	3	2.46667	0.333333	0.405405	0.00024605
ENSG00000095380	NANS	1.07465	9.98152e-08	2	2.57778	1	0.387931	0
ENSG00000122862	SRGN	1.25738	1.22717e-41	1	3.06667	0	0.326087	0
ENSG00000197345	MRPL21	1.37714	4.88518e-05	3	2.51111	1	0.39823	0
ENSG00000156990	RPUSD3	1.20199	8.14521e-05	2	2.62222	1	0.381356	0
ENSG00000112837	TBX18	1.24474	7.98249e-28	1	3.53333	0	0.283019	0
ENSG00000272620	AFAP1-AS1	1.61541	0.00132442	1	2.93333	0	0.340909	0
ENSG00000203760	CENPW	2.52268	0.00252565	1	3.33333	0	0.3	0
ENSG00000154175	ABI3BP	1.44743	2.63278e-30	1	3.2	0	0.3125	0
ENSG00000181458	TMEM45A	1.7753	1.74746e-27	1	4.35556	0	0.229592	0
ENSG00000105559	PLEKHA4	-2.80256	7.99544e-70	18	1.8	0.228758	0.555556	0.100838

## Sheet: ChikV and MayV
Ensembl.ID	Gene.Name	log2FC ChikV	Adj.P.value ChikV	Degree ChikV	log2FC MayV	Adj.P.value MayV	Degree MayV
ENSG00000115828	QPCT	6.08321	5.83e-06	3	2.89403	1.95e-06	5
ENSG00000115461	IGFBP5	5.03023	9.86e-273	3	5.57411	0	4
ENSG00000168542	COL3A1	4.33137	0	3	4.65321	0	3
ENSG00000168528	SERINC2	4.06995	2.44e-05	2	3.23445	8.71e-09	2
ENSG00000115414	FN1	3.92139	0	29	4.58308	0	33
ENSG00000137801	THBS1	3.58313	1.47e-266	5	2.87416	0	6
ENSG00000134640	MTNR1B	3.21342	0.00268603	5	3.29657	0.00068	4
ENSG00000144810	COL8A1	3.16396	6.08e-255	3	3.27466	0	3
ENSG00000181788	SIAH2	3.02485	8.51e-10	3	2.14459	1.78e-13	5
ENSG00000123131	PRDX4	2.92582	2.61e-22	11	2.73469	7.38e-35	17
ENSG00000146674	IGFBP3	2.8659	8.69e-197	1	3.10848	3.2e-302	1
ENSG00000044574	HSPA5	2.68404	2.47e-96	37	2.04881	9.07e-118	43
ENSG00000142192	APP	2.68289	5.59e-119	34	3.08543	2.45e-200	34
ENSG00000178996	SNX18	2.67959	1.09e-28	2	2.3277	8.69e-42	1
ENSG00000135862	LAMC1	2.41254	0	5	3.03047	0	6
ENSG00000134533	RERG	2.3266	0.00168859	1	2.81446	3.88e-05	1
ENSG00000092096	SLC22A17	2.30193	2.17e-09	1	2.47089	1.2e-14	1
ENSG00000198856	OSTC	2.28828	5.45e-21	1	2.07516	5.99e-22	1
ENSG00000148175	STOM	2.26544	2.37e-41	11	1.88769	7.63e-50	12
ENSG00000162607	USP1	2.26376	2.73e-09	1	1.2523	3e-08	7
ENSG00000112837	TBX18	2.23004	8.11e-58	1	1.90225	8.66e-74	1
ENSG00000106211	HSPB1	2.14366	1.09e-32	28	2.76436	4.25e-89	31
ENSG00000136960	ENPP2	2.14255	1.29e-29	1	1.78887	1.36e-38	1
ENSG00000075624	ACTB	2.13195	2.64e-282	23	2.23314	0	25
ENSG00000256235	SMIM3	2.07109	0.00139624	1	1.50141	0.000486	1
ENSG00000133872	SARAF	2.0191	1.12e-25	2	2.13929	1.25e-41	2
ENSG00000140937	CDH11	2.00078	3.83e-92	1	2.13477	4.01e-131	1
ENSG00000187837	HIST1H1C	1.98643	2.3e-19	22	1.21198	1.48e-17	25
ENSG00000026025	VIM	1.98321	1.42e-178	24	1.85413	4.11e-235	26
ENSG00000181458	TMEM45A	1.96369	5.85e-08	1	1.89545	1.81e-11	1
ENSG00000167779	IGFBP6	1.90498	1.09e-14	1	1.71896	9.3e-21	1
ENSG00000169692	AGPAT2	1.88825	3.77e-05	2	3.45548	9.42e-09	2
ENSG00000146648	EGFR	1.87688	1.25e-27	35	1.74645	7.58e-40	39
ENSG00000106605	BLVRA	1.87626	4.58e-06	4	2.265	6.12e-10	5
ENSG00000100225	FBXO7	1.79929	1.48e-14	17	1.60958	4.05e-20	21
ENSG00000164944	VIRMA	1.76867	5.09e-16	43	1.53681	1.52e-20	54
ENSG00000211448	DIO2	1.73842	4.67e-14	4	2.41938	9.12e-27	4
ENSG00000250722	SELENOP	1.69079	0.00073	1	1.2993	0.00029	1
ENSG00000038274	MAT2B	1.68768	1.7e-08	6	1.88623	5.32e-14	7
ENSG00000149547	EI24	1.66615	1.04e-10	5	1.616	3.67e-15	4
ENSG00000118564	FBXL5	1.64849	2.57e-23	5	1.61592	1.71e-33	7
ENSG00000112378	PERP	1.62588	3.57e-22	1	1.2166	2.9e-23	1
ENSG00000055130	CUL1	1.60514	1.06e-08	41	1.20432	9.88e-13	46
ENSG00000165280	VCP	1.59114	2.15e-49	51	1.38738	2.15e-63	56
ENSG00000133703	KRAS	1.56826	2.72e-11	23	1.59673	7.83e-17	27
ENSG00000127946	HIP1	1.54642	2.44e-12	6	2.12078	2.3e-24	7
ENSG00000188021	UBQLN2	1.51924	6.44e-08	30	1.00537	2.33e-07	31
ENSG00000172354	GNB2	1.46803	1.51e-20	9	1.63632	1.3e-34	11
ENSG00000111530	CAND1	1.4197	6.39e-23	40	1.33249	9.69e-26	50
ENSG00000143158	MPC2	1.40594	1.09e-05	2	1.24037	3.5e-07	2
ENSG00000119318	RAD23B	1.36467	4.42e-27	13	1.00362	2.9e-27	18
ENSG00000165678	GHITM	1.36461	3.71e-15	3	1.2381	4.72e-20	2
ENSG00000146678	IGFBP1	1.34566	0.00194349	4	1.37967	9.1e-05	1
ENSG00000110367	DDX6	1.3353	3.92e-26	16	1.34745	1.01e-25	19
ENSG00000092969	TGFB2	1.31993	5.85e-30	1	1.41871	1.95e-48	1
ENSG00000124786	SLC35B3	1.30707	4.4e-06	1	1.23619	5.51e-08	2
ENSG00000138764	CCNG2	1.29424	0.00104413	1	1.93266	5.72e-07	1
ENSG00000123091	RNF11	1.2866	7.45e-15	5	1.35044	1.07e-28	7
ENSG00000114850	SSR3	1.27302	1.37e-28	9	1.28936	2.24e-43	8
ENSG00000221983	UBA52	1.26389	1.32e-18	10	1.0173	1.41e-19	9
ENSG00000145425	RPS3A	1.2628	1.27e-17	20	1.05546	2.1e-20	28
ENSG00000137285	TUBB2B	1.2266	0.0480049	9	1.5332	0.00625189	10
ENSG00000154174	TOMM70	1.206	2.7e-08	6	1.11927	1.09e-10	9
ENSG00000174652	ZNF266	1.163	0.000828	1	1.28505	1.1e-05	2
ENSG00000056097	ZFR	1.13609	3.14e-15	17	1.3476	3.95e-25	19
ENSG00000107771	CCSER2	1.09265	1.12e-13	4	1.03721	1.73e-17	3
ENSG00000129493	HEATR5A	1.08917	2.63e-07	2	1.13743	9.09e-11	2
ENSG00000088832	FKBP1A	1.06876	3.01e-08	3	1.14351	3.8e-13	4
ENSG00000137693	YAP1	1.05466	2.42e-19	25	1.68521	3.41e-53	34
ENSG00000160789	LMNA	0.941441	4.69e-37	28	0.649703	1.01e-20	31
ENSG00000066044	ELAVL1	0.768567	0.0005	36	1.00209	3.96e-08	46
ENSG00000073111	MCM2	-0.231898	0.539863	45	-0.0272627	0.9399	51
ENSG00000136997	MYC	-0.526767	0.00223427	57	-0.908473	1.43e-12	63
ENSG00000106785	TRIM14	-0.875136	0.000584	15	-1.04935	2.31e-07	13
ENSG00000121060	TRIM25	-1.06577	1.56e-14	48	-1.11428	1.83e-23	64
ENSG00000109670	FBXW7	-1.17187	8.38e-11	20	-0.957458	5.52e-09	25
ENSG00000105401	CDC37	-1.59454	1.19e-49	22	-1.43508	2.97e-69	23
ENSG00000104852	SNRNP70	-1.68651	4.31e-27	36	-1.42289	1.32e-44	45
ENSG00000284832	POLR2A	-1.69228	2.4e-53	29	-1.95105	9.07e-153	28
ENSG00000186834	HEXIM1	-2.05629	4.87e-59	31	-2.55344	4.55e-193	40
ENSG00000278637	HIST1H4A	-2.1542	1.87e-06	48	-1.8991	4.12e-06	50
ENSG00000162231	NXF1	-2.18219	7.82e-27	26	-2.50981	4.76e-164	26
ENSG00000232995	RGS5	-2.18376	8.31e-05	1	-1.85955	0.000251	1
ENSG00000160957	RECQL4	-2.32536	4.11e-19	41	-1.98186	1.18e-15	43
ENSG00000113558	SKP1	-2.91131	0	29	-2.9086	0	32
ENSG00000105559	PLEKHA4	-2.94941	2.3e-119	55	-3.19563	5.36e-218	48
ENSG00000161960	EIF4A1	-3.37448	1.38e-71	18	-3.74215	4.29e-126	22
ENSG00000056558	TRAF1	-3.41802	1e-239	8	-3.71937	0	8
ENSG00000012048	BRCA1	-3.64138	3.6e-66	30	-3.1553	3.32e-58	38
ENSG00000023445	BIRC3	-3.85875	5.93e-113	43	-4.51322	1.2e-127	43
ENSG00000129521	EGLN3	-4.35367	1.5e-09	25	-5.56685	3.14e-24	25
ENSG00000280987	MATR3	-4.43602	3.01e-06	33	-2.84808	0.00167914	41
ENSG00000106541	AGR2	-7.44918	1.72e-09	34	-7.14543	2.45e-09	35

## Sheet: ChikV and MayV and OroV
Ensembl.ID	Gene.Name	log2FC ChikV	Adj.P.value ChikV	Degree ChikV	log2FC MayV	Adj.P.value MayV	Degree MayV	log2FC OroV	Adj.P.value OroV	Degree OroV
ENSG00000142192	APP	2.68289	5.59e-119	34	3.08543	2.45e-200	34	0.252254	0.0378135	8
ENSG00000112837	TBX18	2.23004	8.11e-58	1	1.90225	8.66e-74	1	1.24474	7.98e-28	1
ENSG00000181458	TMEM45A	1.96369	5.85e-08	1	1.89545	1.81e-11	1	1.7753	1.75e-27	1
ENSG00000133703	KRAS	1.56826	2.72e-11	23	1.59673	7.83e-17	27	-0.5566	0.000129	10
ENSG00000066044	ELAVL1	0.768567	0.0005	36	1.00209	3.96e-08	46	0.381804	0.00505817	15
ENSG00000073111	MCM2	-0.231898	0.539863	45	-0.0272627	0.9399	51	2.29962	3.44e-17	12
ENSG00000136997	MYC	-0.526767	0.00223427	57	-0.908473	1.43e-12	63	0.486485	0.0125518	17
ENSG00000121060	TRIM25	-1.06577	1.56e-14	48	-1.11428	1.83e-23	64	-2.09011	9.92e-72	10
ENSG00000104852	SNRNP70	-1.68651	4.31e-27	36	-1.42289	1.32e-44	45	-1.5563	1.44e-42	13
ENSG00000278637	HIST1H4A	-2.1542	1.87e-06	48	-1.8991	4.12e-06	50	6.4704	2.5e-06	17
ENSG00000162231	NXF1	-2.18219	7.82e-27	26	-2.50981	4.76e-164	26	-1.35661	8.59e-19	12
ENSG00000105559	PLEKHA4	-2.94941	2.3e-119	55	-3.19563	5.36e-218	48	-2.80256	8e-70	18
ENSG00000056558	TRAF1	-3.41802	1e-239	8	-3.71937	0	8	-1.73509	1.29e-32	4
ENSG00000023445	BIRC3	-3.85875	5.93e-113	43	-4.51322	1.2e-127	43	-1.7473	6.64e-13	12

## Sheet: MayV and OroV
Ensembl.ID	Gene.Name	log2FC MayV	Adj.P.value MayV	Degree MayV	log2FC OroV	Adj.P.value OroV	Degree OroV
ENSG00000023445	BIRC3	-4.51322	1.2e-127	43	-1.7473	6.64e-13	12
ENSG00000056558	TRAF1	-3.71937	0	8	-1.73509	1.29e-32	4
ENSG00000066044	ELAVL1	1.00209	3.96e-08	46	0.381804	0.00505817	15
ENSG00000073111	MCM2	-0.0272627	0.9399	51	2.29962	3.44e-17	12
ENSG00000104852	SNRNP70	-1.42289	1.32e-44	45	-1.5563	1.44e-42	13
ENSG00000105559	PLEKHA4	-3.19563	5.36e-218	48	-2.80256	8e-70	18
ENSG00000112837	TBX18	1.90225	8.66e-74	1	1.24474	7.98e-28	1
ENSG00000115902	SLC1A4	2.88547	9.96e-71	1	1.2803	4.7e-33	1
ENSG00000121060	TRIM25	-1.11428	1.83e-23	64	-2.09011	9.92e-72	10
ENSG00000133703	KRAS	1.59673	7.83e-17	27	-0.5566	0.000129	10
ENSG00000136997	MYC	-0.908473	1.43e-12	63	0.486485	0.0125518	17
ENSG00000142192	APP	3.08543	2.45e-200	34	0.252254	0.0378135	8
ENSG00000150991	UBC	-0.699554	1.48e-26	52	2.27787	6.8e-87	10
ENSG00000162231	NXF1	-2.50981	4.76e-164	26	-1.35661	8.59e-19	12
ENSG00000181458	TMEM45A	1.89545	1.81e-11	1	1.7753	1.75e-27	1
ENSG00000278637	HIST1H4A	-1.8991	4.12e-06	50	6.4704	2.5e-06	17

## Sheet: ChikV and OroV
	Ensembl.ID	Gene.Name	log2FC ChikV	Adj.P.value ChikV	Degree ChikV	log2FC OroV	Adj.P.value OroV	Degree OroV
	ENSG00000023445	BIRC3	-3.85875	5.93e-113	43	-1.7473	6.64e-13	12
	ENSG00000056558	TRAF1	-3.41802	1e-239	8	-1.73509	1.29e-32	4
	ENSG00000066044	ELAVL1	0.768567	0.0005	36	0.381804	0.00505817	15
	ENSG00000073111	MCM2	-0.231898	0.539863	45	2.29962	3.44e-17	12
	ENSG00000104852	SNRNP70	-1.68651	4.31e-27	36	-1.5563	1.44e-42	13
	ENSG00000105559	PLEKHA4	-2.94941	2.3e-119	55	-2.80256	8e-70	18
	ENSG00000112837	TBX18	2.23004	8.11e-58	1	1.24474	7.98e-28	1
	ENSG00000121060	TRIM25	-1.06577	1.56e-14	48	-2.09011	9.92e-72	10
	ENSG00000122862	SRGN	1.00974	5.11e-14	1	1.25738	1.23e-41	1
	ENSG00000133703	KRAS	1.56826	2.72e-11	23	-0.5566	0.000129	10
	ENSG00000136997	MYC	-0.526767	0.00223427	57	0.486485	0.0125518	17
	ENSG00000142192	APP	2.68289	5.59e-119	34	0.252254	0.0378135	8
	ENSG00000143799	PARP1	1.53624	6.94e-11	27	0.635103	4.05e-06	9
	ENSG00000156990	RPUSD3	1.24168	0.00200464	3	1.20199	8.15e-05	2
	ENSG00000162231	NXF1	-2.18219	7.82e-27	26	-1.35661	8.59e-19	12
	ENSG00000181458	TMEM45A	1.96369	5.85e-08	1	1.7753	1.75e-27	1
	ENSG00000278637	HIST1H4A	-2.1542	1.87e-06	48	6.4704	2.5e-06	17
